# Supplementary material for: Impaired mitochondrial complex I function as a candidate driver in the biological stress response and a concomitant stress-induced brain metabolic reprogramming in male mice
Source: Transl Psychiatry. 2020 Jun 1;10:176. doi: 10.1038/s41398-020-0858-y (PMC7266820; doi:10.1038/s41398-020-0858-y)
Supplement: Supplementary file 13 — Table S1 [file 41398_2020_858_MOESM13_ESM.xlsx]

## Sheet: Statistics
	Supplementary Table 1.
	Summary of all statistical analysis used in the study													Simple main effects§ - adjusted for multiple comparisons: Bonferroni
					Main genotype effect			Main condition effect			Genotype * condition			WT crl - Ndufs4 crl			WT crl - WT str			WT str - Ndufs4 str			Ndufs4 crl - Ndufs4 str
	Tested variable	Figure	Sample size per group†	Statistical test used‡	F (or t)	df	p-value	F (or t)	df	p-value	F (or t)	df	p-value	F¶	df	p-value	F¶	df	p-value	F¶	df	p-value	F¶	df	p-value
	Ndufs4 mRNA	Fig. 1A	WT (n=8), Ndufs4 (n=7)	Independent sample T-test, equal variances	-6.97813	13	9.65148e-06
	Ndufs4 protein	Fig. 1B	WT (n=16), Ndufs4 (n=12)	Independent sample T-test, equal variances assumed	4.17601	26	0.000295
	Mito complex I	Fig. 1C	WT crl (n=28), Ndufs4 crl (n=21), WT str (n=28), Ndufs4 str (n=24)	Two-way ANOVA	202.113	(1,97)	1.86602e-25	0.0410225	(1,97)	0.839919	0.865674	(1,97)	0.354465
	Body weight, after CUS	Fig. 1D	WT crl (n=28), Ndufs4 crl (n=20), WT str (n=27), Ndufs4 str (n=22)	Two-way ANOVA	13.58	(1,93)	0.000384	13.991	(1,93)	0.000317	2.53	(1,93)	0.115
	Body weight, over time CUS	Fig. 1E	WT crl (n=28), Ndufs4 crl (n=20), WT str (n=27), Ndufs4 str (n=22)	Repeated measures ANOVA	See table below for RM ANOVA statistics
	Adrenal weight	Fig. 1F	WT crl (n=25), Ndufs4 crl (n=19), WT str (n=19), Ndufs4 str (n=22)	Two-way ANOVA	0.253074	(1,81)	0.616284	4.12175	(1,81)	0.045617	0.891679	(1,81)	0.347831
	Plasma CORT	Fig. 1G	WT crl (n=21), Ndufs4 crl (n=18), WT str (n=22), Ndufs4 str (n=23)	Two-way ANOVA	0.165161	(1,80)	0.685534	0.0991808	(1,80)	0.753635	12.0509	(1,80)	0.000837573	4.37303	(1,80)	0.0396853	5.14128	(1,80)	0.0260613	8.12085	(1,80)	0.00556262	6.95258	(1,80)	0.010052
	Blood glucose	Fig. 1H	WT crl (n=21), Ndufs4 crl (n=14), WT str (n=21), Ndufs4 str (n=15)	Two-way ANOVA	1.83384	(1,67)	0.180225	0.296163	(1,67)	0.588105	8.25364	(1,67)	0.005443	1.13019	(1,67)	0.291551	7.152	(1,67)	0.00939928	9.12035	(1,67)	0.00357526	2.2907	(1,67)	0.134855
	DTI	Fig. 1I-K	See DTI sheet		See DTI sheet
	Rotarod, latency to fall	Fig. 2A	WT crl (n=12), Ndufs4 crl (n=10), WT str (n=14), Ndufs4 str (n=10)	Two-way ANOVA	2.3684	(1,42)	0.131315	3.23029	(1,42)	0.0794803	4.11357	(1,42)	0.0489139	6.15572	(1,42)	0.0171871	0.0305512	(1,42)	0.862085	0.12383	(1,42)	0.726677	6.48966	(1,42)	0.0146004
	Rotarod, over time	Fig. 2B	WT crl (n=12), Ndufs4 crl (n=10), WT str (n=14), Ndufs4 str (n=10)	Repeated measures ANOVA	See table below for RM ANOVA statistics
	Grip test, forepaws	Fig. 2C	WT crl (n=16), Ndufs4 crl (n=11), WT str (n=14), Ndufs4 str (n=14)	Two-way ANOVA	6.71859e-05	(1,51)	0.993492	4.83723	(1,51)	0.0324107	0.968105	(1,51)	0.329798
	Grip test, all four paws	Fig. 2D	WT crl (n=16), Ndufs4 crl (n=11), WT str (n=14), Ndufs4 str (n=14)	Two-way ANOVA	1.47348	(1,51)	0.230389	2.59158	(1,51)	0.113606	1.77337	(1,51)	0.188887
	Open Field, distance	Fig. 2F	WT crl (n=12), Ndufs4 crl (n=10), WT str (n=14), Ndufs4 str (n=10)	Two-way ANOVA	3.71095	(1,42)	0.0608417	3.48006	(1,42)	0.0691079	0.0696867	(1,42)	0.793085
	Open Field, time in center	Fig. 2G	WT crl (n=12), Ndufs4 crl (n=10), WT str (n=14), Ndufs4 str (n=10)	Two-way ANOVA	0.403045	(1,42)	0.528964	9.34855	(1,42)	0.00387299	0.406024	(1,42)	0.527453
	Open Field, fecal boli	Fig. 2H	WT crl (n=12), Ndufs4 crl (n=10), WT str (n=14), Ndufs4 str (n=10)	Kruskal-Wallis shows p<0.001										-0.433		0.933	-10.369		0.028	-11.864		0.017	-21.8		0
	Forced swim test, floating	Fig. 3A	WT crl (n=26), Ndufs4 crl (n=18), WT str (n=12), Ndufs4 str (n=9)	Two-way ANOVA	5.31678	(1,61)	0.024535	1.77709	(1,61)	0.187464	0.574986	(1,61)	0.451204
	Forced swim test, swimming	Fig. 3B	WT crl (n=26), Ndufs4 crl (n=18), WT str (n=12), Ndufs4 str (n=9)	Two-way ANOVA	15.2596	(1,61)	0.000237	0.313548	(1,61)	0.577562	0.004328	(1,61)	0.947761
	Forced swim test, climbing	Fig. 3C	WT crl (n=26), Ndufs4 crl (n=18), WT str (n=12), Ndufs4 str (n=9)	Two-way ANOVA	16.2549	(1,61)	0.000156	4.42412	(1,61)	0.039566	3.49265	(1,61)	0.066445	3.58825	(1,61)	0.062933	0.032559	(1,61)	0.857405	12.9129	(1,61)	0.000653	6.82725	(1,61)	0.01129
	Tail suspension test, immobility time	Fig. 3D	WT crl (n=30), Ndufs4 crl (n=25), WT str (n=12), Ndufs4 str (n=11)	Two-way ANOVA	4.84242	(1,74)	0.030889	0.396828	(1,74)	0.530672	0.127147	(1,74)	0.722424
	Sucrose preference	Fig. 3E	WT crl (n=16), Ndufs4 crl (n=11), WT str (n=14), Ndufs4 str (n=14)	Two-way ANOVA	0.612149	(1,51)	0.437598	0.867119	(1,51)	0.356141	0.908877	(1,51)	0.34491
	Sucrose consumption per g body weight	Fig. 3F	WT crl (n=16), Ndufs4 crl (n=11), WT str (n=14), Ndufs4 str (n=14)	Two-way ANOVA	7.1345	(1,51)	0.0101226	0.737086	(1,51)	0.394613	0.913756	(1,51)	0.343629
	Splash test, groom duration	Fig. 3G	WT crl (n=12), Ndufs4 crl (n=10), WT str (n=14), Ndufs4 str (n=10)	Two-way ANOVA	0.000373241	(1,42)	0.984678	1.6362	(1,42)	0.20787	1.50255	(1,42)	0.227109
	Splash test, ritual duration	Fig. 3H	WT crl (n=12), Ndufs4 crl (n=10), WT str (n=14), Ndufs4 str (n=10)	Two-way ANOVA	0.0155488	(1,42)	0.90136	6.45382	(1,42)	0.0148569	3.37638	(1,42)	0.0732187
	DCX staining, DG	Fig. 3I	WT crl (n=15), Ndufs4 crl (n=11), WT str (n=14), Ndufs4 str (n=14)	Two-way ANOVA	4.56999	(1,50)	0.037449	0.3395	(1,50)	0.562737	4.3186	(1,50)	0.042851	8.47177	(1,50)	0.005374	3.85062	(1,50)	0.055305	0.001869	(1,50)	0.965686	1.03471	(1,50)	0.313953
	DCX staining, SVZ	Fig. 3J	WT crl (n=15), Ndufs4 crl (n=11), WT str (n=14), Ndufs4 str (n=14)	Two-way ANOVA	14.4949	(1,50)	0.000385	1.38218	(1,50)	0.245297	5.15376	(1,50)	0.027539	17.605	(1,50)	0.000111	6.45807	(1,50)	0.014193	1.24208	(1,50)	0.270399	0.554269	(1,50)	0.460063
	Iba1 staining	Fig. 3L	WT crl (n=16), Ndufs4 crl (n=10), WT str (n=14), Ndufs4 str (n=13)	Two-way ANOVA	4.54738	(1,49)	0.0380057	1.28255	(1,49)	0.262937	0.621201	(1,49)	0.434398
	Metabolomics, AA	Fig. 4	See Metabolomics sheet	Two-way ANOVA	See Metabolomics sheet
	Metabolomics, TCA	Fig. 5	See Metabolomics sheet	Two-way ANOVA	See Metabolomics sheet
	Mito complex activity WT, HET, Ndufs4	Fig. S2A	WT (n=5), HET (n=6), Ndufs4 (n=5)	One-way ANOVA	See table below for One-way ANOVA statistics
	Mitochondrial complex I	Fig. S2B	WT crl (n=28), Ndufs4 crl (n=21), WT str (n=28), Ndufs4 str (n=24)	Two-way ANOVA	202.113	(1,97)	1.86602e-25	0.0410225	(1,97)	0.839919	0.865674	(1,97)	0.354465
	Mitochondrial complex II	Fig. S2B	WT crl (n=28), Ndufs4 crl (n=21), WT str (n=28), Ndufs4 str (n=24)	Two-way ANOVA	2.116	(1,97)	0.149008	0.184228	(1,97)	0.668717	0.0140157	(1,97)	0.906005
	Mitochondrial complex III	Fig. S2B	WT crl (n=28), Ndufs4 crl (n=21), WT str (n=28), Ndufs4 str (n=24)	Two-way ANOVA	1.94252	(1,97)	0.166581	0.189254	(1,97)	0.664505	0.0233148	(1,97)	0.878959
	Mitochondrial COX	Fig. S2B	WT crl (n=28), Ndufs4 crl (n=21), WT str (n=28), Ndufs4 str (n=24)	Two-way ANOVA	0.147661	(1,97)	0.701622	0.271247	(1,97)	0.603683	0.537437	(1,97)	0.465265
	Mitochondrial SCC	Fig. S2B	WT crl (n=28), Ndufs4 crl (n=21), WT str (n=28), Ndufs4 str (n=24)	Two-way ANOVA	0.767993	(1,97)	0.383004	0.0656335	(1,97)	0.798346	0.0903143	(1,97)	0.764421
	Mitochondrial CS	Fig. S2B	WT crl (n=28), Ndufs4 crl (n=21), WT str (n=28), Ndufs4 str (n=24)	Two-way ANOVA	0.382795	(1,97)	0.537562	0.369198	(1,97)	0.544862	0.239707	(1,97)	0.625523
	Mitochondrial ATP	Fig. S2B	WT crl (n=15), Ndufs4 crl (n=11), WT str (n=14), Ndufs4 str (n=15)	Two-way ANOVA	0.274	(1,50)	0.603	0.513	(1,50)	0.477	0.456	(1,50)	0.503
	DTI	Fig. S3	See DTI sheet		See DTI sheet
	Body weight over time (age 3 to 12 weeks)	Fig. S4A	WT (n=13), Ndufs4 (n=16)	Repeated measures ANOVA	See table below for RM ANOVA statistics
	Body weight over time (CUS exp)	Fig. S4B	WT crl (n=28), Ndufs4 crl (n=20), WT str (n=27), Ndufs4 str (n=22)	Repeated measures ANOVA	See table below for RM ANOVA statistics
	Body weight change 0-20 (CUS exp)	Fig. S4C	WT crl (n=27), Ndufs4 crl (n=18), WT str (n=27), Ndufs4 str (n=20)	Two-way ANOVA	0.0266854	(1,88)	0.870612	38.9186	(1,88)	1.50302e-08	2.15639	(1,88)	0.145543
	Blood insulin	Fig. S5A	WT crl (n=27), Ndufs4 crl (n=21), WT str (n=27), Ndufs4 str (n=24)	Kruskal-Wallis shows p=0.783
	Insulin/glucose ratio	Fig. S5B	WT crl (n=21), Ndufs4 crl (n=14), WT str (n=10), Ndufs4 str (n=15)	Kruskal-Wallis shows p=0.480
	DVC baseline, day	Fig. S6A	WT crl (n=18), Ndufs4 crl (n=19)	Independent sample T-test, equal variances	-0.742982	35	0.462451
	DVC baseline, night	Fig. S6A	WT crl (n=18), Ndufs4 crl (n=19)	Independent sample T-test, equal variances	-2.10558	35	0.042486
	DVC stress, day	Fig. S6B	WT crl (n=13), Ndufs4 crl (n=14)	Independent sample T-test, equal variances not assumed	-1.32113	20.5903	0.200953
	DVC stress, night	Fig. S6B	WT crl (n=13), Ndufs4 crl (n=14)	Independent sample T-test, equal variances	-1.03765	25	0.309366
	EPM, distance	Fig. S7A	WT crl (n=16), Ndufs4 crl (n=11), WT str (n=13), Ndufs4 str (n=13)	Two-way ANOVA	0.133213	(1,49)	0.716695	1.25598	(1,49)	0.267877	2.09203	(1,49)	0.154436
	EPM, ratio open arm / total arm time	Fig. S7B	WT crl (n=16), Ndufs4 crl (n=11), WT str (n=13), Ndufs4 str (n=13)	Two-way ANOVA	0.257945	(1,49)	0.613814	0.42074	(1,49)	0.519597	3.29998	(1,49)	0.0754001
	EPM, ratio open arm / arm entries	Fig. S7C	WT crl (n=16), Ndufs4 crl (n=11), WT str (n=13), Ndufs4 str (n=13)	Two-way ANOVA	0.384727	(1,49)	0.537959	0.083255	(1,49)	0.774151	0.323884	(1,49)	0.571882
	Metabolomics, AA	Fig. S8	See Metabolomics sheet	Two-way ANOVA	See Metabolomics sheet
	Metabolomics, AC	Fig. S9	See Metabolomics sheet	Two-way ANOVA	See Metabolomics sheet
	Metabolomics, TCA	Fig. S10	See Metabolomics sheet	Two-way ANOVA	See Metabolomics sheet
	† crl = control; str = stress
	‡ Two-tailed, unless stated otherwise
	§ Only calculated if a significant genotype * condition interaction was found
	¶ Or χ2 for Kruskal-Wallis pairwise comparisons
	Repeated measures ANOVA
						Main time			Time * genotype			Time * condition			Time * genotype * condition
	Tested variable	Figure	Sample size per group†	Statistical test used‡	F	df	p-value	F	df	p-value	F	df	p-value	F	df	p-value
	Rotarod	Fig. 2B	WT crl (n=12), Ndufs4 crl (n=10), WT str (n=14), Ndufs4 str (n=10)	RM ANOVA, Greenhouse-Geisser	12.4887	1.75	5.01214e-05	0.370509	1.74967	0.663498	0.0454797	1.74967	0.938786	0.119734	1.74967	0.861533
	Body weight over time (from weaning to 12 weeks)	Fig. S4A	WT (n=13), Ndufs4 (n=16)	RM ANOVA, Greenhouse-Geisser	341.65	(4.421849, 119.389932)	2.0296e-66	3.87417	(4.421849, 119.389932)	0.004032
				Post hoc bonferoni		Genotype effect
				Age - 3 weeks	0.188	28	0.853
				Age - 4 weeks	0.776	23.905	0.446
				Age - 5 weeks	0.78	28	0.442
				Age - 6 weeks	0.873	21.949	0.392
				Age - 7 weeks	1.604	24.841	0.121
				Age - 8 weeks	1.641	21.908	0.115
				Age - 9 weeks	2.591	28	0.015
				Age - 10 weeks	2.442	28	0.021
				Age - 11 weeks	2.085	27	0.047
				Age - 12 weeks	2.361	27	0.026
	Body weight over time (CUS exp)	Fig. S4B	WT crl (n=28), Ndufs4 crl (n=20), WT str (n=27), Ndufs4 str (n=22)	RM ANOVA, Greenhouse-Geisser	72.5454	2.99735	1.10027e-34	0.900576	2.99735	0.441256	12.597	2.99735	9.64259e-08	1.18412	2.99735	0.316081
						Main genotype effect			Main condition effect			Genotype * condition
			WT crl (n=28), Ndufs4 crl (n=20), WT str (n=27), Ndufs4 str (n=22)	Day -10	6.70129	(1,93)	0.0111807	0.986532	(1,93)	0.323169	0.474304	(1,93)	0.492728
			WT crl (n=28), Ndufs4 crl (n=20), WT str (n=27), Ndufs4 str (n=22)	Day -5	10.7887	(1,93)	0.00144052	0.932312	(1,93)	0.336767	0.726556	(1,93)	0.396192
			WT crl (n=28), Ndufs4 crl (n=20), WT str (n=27), Ndufs4 str (n=22)	Day 0	12.5392	(1,93)	0.000624838	0.429757	(1,93)	0.513726	0.575163	(1,93)	0.450132
			WT crl (n=28), Ndufs4 crl (n=20), WT str (n=27), Ndufs4 str (n=22)	Day 5	9.41508	(1,93)	0.00281955	10.7089	(1,93)	0.00149716	1.62936	(1,93)	0.20497
			WT crl (n=28), Ndufs4 crl (n=20), WT str (n=27), Ndufs4 str (n=22)	Day 10	11.7657	(1,93)	0.00090135	0.719388	(1,93)	0.398522	1.47111	(1,93)	0.228243
			WT crl (n=28), Ndufs4 crl (n=20), WT str (n=27), Ndufs4 str (n=22)	Day 15	10.3769	(1,93)	0.00175895	7.21256	(1,93)	0.00857373	2.75388	(1,93)	0.100387
			WT crl (n=28), Ndufs4 crl (n=20), WT str (n=27), Ndufs4 str (n=22)	Day 20	13.5797	(1,93)	0.000384081	13.9912	(1,93)	0.000317437	2.52986	(1,93)	0.115104
	One-way ANOVA
						Main genotype effect
	Tested variable	Figure	Sample size per group†	Statistical test used‡	F	df	p-value
	Mito complex I activity WT HET HOM	Fig. S2A	WT (n=5), HET (n=6), Ndufs4 (n=5)	One-way ANOVA	9.01565	(2,13)	0.00407045
	Mito complex II activity WT HET HOM			One-way ANOVA	0.385137	(2,13)	0.687868
	Mito complex III activity WT HET HOM			One-way ANOVA	0.955578	(2,13)	0.410023
	Mito COX activity WT HET HOM			One-way ANOVA	1.74566	(2,13)	0.213044
	Mito SCC activity WT HET HOM			One-way ANOVA	0.069	(2,13)	0.933288
	Mito ATP activity WT HET HOM			One-way ANOVA	0.0356044	(2,13)	0.965116
	Mito CS activity WT HET HOM			One-way ANOVA	1.08064	(2,13)	0.368
				Post hoc, bonferoni: CI
				WT vs HET			1
				WT vs HOM			0.0115465
				HET vs HOM			0.00590899

## Sheet: Repeated measures post-hoc
	Repeated measures post-hoc per timepoint
		Body weight from weaning					Body weight CUS					Rotarod
		Figure S4A					Figure S4B					Figure 2B
		Weeks of age		Sig.*			(I) Time		Sig.*			Trial		Sig.*
		3	4	7.38485e-18			-10	-5	3.62907e-09			1	2	1.93722e-05
			5	4.02471e-22				0	3.92027e-14				3	0.00132352
			6	3.32113e-21				5	9.98375e-13			2	3	1
			7	6.76621e-19				10	3.98136e-15
			8	4.15797e-19				15	1.03438e-22			*Bonferroni correction for multiple comparisons
			9	3.41159e-24				20	7.24382e-18
			10	1.0256e-25			-5	0	2.24294e-08
			11	2.9719e-25				5	3.44542e-06
			12	6.92162e-20				10	2.94643e-11
		4	5	7.42133e-13				15	2.36722e-17
			6	6.00386e-14				20	4.30409e-14
			7	2.11203e-10			0	5	1
			8	3.03486e-13				10	0.000188521
			9	6.85728e-16				15	5.10805e-08
			10	2.91295e-17				20	4.7729e-05
			11	1.09454e-18			5	10	0.000334615
			12	1.5931e-13				15	4.66544e-06
		5	6	1.2211e-05				20	0.00303506
			7	5.35908e-05			10	15	1
			8	5.97217e-08				20	1
			9	4.96357e-11			15	20	1
			10	1.48959e-13
			11	6.4866e-15			*Bonferroni correction for multiple comparisons
			12	1.14034e-08
		6	7	1
			8	0.00150758
			9	5.56192e-07
			10	1.58993e-09
			11	3.40519e-11
			12	1.36842e-06
		7	8	0.02372
			9	4.66226e-06
			10	7.28929e-07
			11	5.38945e-08
			12	0.00244516
		8	9	0.033155
			10	0.00145632
			11	5.40361e-05
			12	0.225856
		9	10	1
			11	0.0508593
			12	1
		10	11	0.446921
			12	1
		11	12	1
		*Bonferroni correction for multiple comparisons

## Sheet: DTI
	Statistical analysis for DTI brain regions
	Statistical test used: t-test (2-tailed)
	Sample size per group: WT (n=5) and Ndufs4 (n=5)
		Figure 1J: fractional anisotropy (FA)					Figure 1K: mean diffusivity (MD)
			Main genotype effect					Main genotype effect
		Tested brain region	t	df	p-value		Tested brain region	t	df	p-value
		CC	-1.56864	8	0.15537		CC	1.63544	8	0.140595
		CP	0.293816	8	0.776377		CP	-0.135308	8	0.895711
		IC	-1.43406	8	0.189462		IC	2.06846	8	0.0724026
		AC	-0.0742517	8	0.942633		AC	1.17928	8	0.272166
		CPu	-0.933293	8	0.377977		CPu	1.64864	8	0.137833
		dHip	-1.52049	8	0.166877		dHip	1.95013	8	0.0869741
		vHip	-0.357119	8	0.73024		vHip	0.930455	8	0.379357
		Mid	-0.123315	8	0.904899		Mid	0.178915	8	0.862453
		CTX	0.257312	8	0.803433		CTX	0.451389	8	0.663694
		Sub	0.160595	8	0.876393		Sub	1.35939	8	0.211101
		Cereb	-0.438088	8	0.672911		Cereb	-0.506684	8	0.626043
		Figure S3A: axial diffusivity (AD)					Figure S3B: radial diffusivity (RD)
			Main genotype effect					Main genotype effect
		Tested brain region	t	df	p-value		Tested brain region	t	df	p-value
		CC	1.41186	8	0.195684		CC	1.61599	8	0.14476
		CP	0.0668683	8	0.948327		CP	-0.220727	8	0.830834
		IC	0.834515	8	0.428205		IC	2.11342	8	0.0675127
		AC	0.930571	8	0.3793		AC	1.11936	8	0.295466
		CPu	1.59506	8	0.149365		CPu	1.68377	8	0.130722
		dHip	1.76363	8	0.115804		dHip	2.0356	8	0.0761917
		vHip	1.10979	8	0.299331		vHip*	0.825405	6.04697	0.440482
		Mid	0.26482	8	0.797843		Mid	0.148715	8	0.885459
		CTX	0.335628	8	0.745784		CTX	0.545081	8	0.600559
		Sub	1.29653	8	0.230938		Sub*	1.10417	5.39225	0.31634
		Cereb*	-0.494073	4.43779	0.644723		Cereb	-0.470405	8	0.650624
		* Unequal variances

## Sheet: Metabolomics
	Statistical analysis for AA metabolomics
	Statistical test used: two-way ANOVA
	Sample size per group: WT crl (n=28), Ndufs4 crl (n=20), WT str (n=27), Ndufs4 str (n=23)
	Fig. 4 and Fig. S8
			Main genotype effect			Main condition effect			Genotype * condition
			F	df	p-value	F	df	p-value	F	df	p-value
		Alanine	4.23047	(1,96)	0.0424172	8.32759	(1,96)	0.00482254	0.0104536	(1,96)	0.918777
		alpha-Aminoadipic-acid	0.58688	(1,96)	0.445508	2.99954	(1,96)	0.0865001	0.358869	(1,96)	0.550546
		alpha-Amino-N-butyric-acid	0	(1,96)	1	2.88009	(1,96)	0.0929211	0.126138	(1,96)	0.723249
		Anserine	2.06323	(1,96)	0.15414	3.12033	(1,96)	0.0804995	0	(1,96)	1
		Arginine	9.52096	(1,96)	0.00265423	1.10438	(1,96)	0.295944	0.19812	(1,96)	0.657244
		Asparagine	0.0974988	(1,96)	0.755529	0.44144	(1,96)	0.508021	0.456156	(1,96)	0.50105
		Aspartic Acid	0.120988	(1,96)	0.728727	0.888421	(1,96)	0.348271	2.4522	(1,96)	0.120651
		beta Alanine	5.99562	(1,96)	0.0161563	0.0184525	(1,96)	0.892232	0.0604255	(1,96)	0.806349
		beta-Aminoisobutyric-acid	0.930471	(1,96)	0.337164	1.72715	(1,96)	0.191907	0.216014	(1,96)	0.643147
		Carnosine	5.14219	(1,96)	0.0255933	0.168631	(1,96)	0.682246	0.0025893	(1,96)	0.959523
		Citrulline	0.171702	(1,96)	0.679528	0.51498	(1,96)	0.474734	1.4289	(1,96)	0.234889
		Cystathionine	19.2661	(1,96)	2.92163e-05	0.00952217	(1,96)	0.922468	0.000213956	(1,96)	0.98836
		Cystine	2.77864	(1,96)	0.0987886	0.0921555	(1,96)	0.762112	0.000375726	(1,96)	0.984575
		Ethanolamine	7.572	(1,96)	0.00708779	0.58213	(1,96)	0.44735	3.07726e-05	(1,96)	0.995585			Simple main effects - adjusted for multiple comparisons: Bonferroni
		gamma-Amino-N-butyric-acid	6.27432	(1,96)	0.0139347	0.456487	(1,96)	0.500895	0.23761	(1,96)	0.627049			WT crl - Ndufs4 crl			WT crl - WT str			WT str - Ndufs4 str			Ndufs4 crl - Ndufs4 str
		Glutamic Acid	9.87705	(1,96)	0.00222636	0.0369669	(1,96)	0.847939	1.32343	(1,96)	0.252836			F	df	p-value	F	df	p-value	F	df	p-value	F	df	p-value
		Glutamine	0.724619	(1,96)	0.396751	0.0375515	(1,96)	0.846756	4.82572	(1,96)	0.030445		Glutamine	0.883	(1,96)	0.34982	2.28212	(1,96)	0.134	4.76658	(1,96)	0.031455	2.54886	(1,96)	0.11366
		Glycine	3.89952	(1,96)	0.0511727	3.73135	(1,96)	0.0563493	0.0646756	(1,96)	0.799797
		Histidine	6.62046	(1,96)	0.0116126	1.73897	(1,96)	0.190407	0.171358	(1,96)	0.679831
		Homocystine	0.614256	(1,96)	0.435119	0.202071	(1,96)	0.654068	0.247007	(1,96)	0.620327
		Hydroxyproline	3.95953	(1,96)	0.0494513	5.59336	(1,96)	0.0200404	0.0357344	(1,96)	0.850464
		Isoleucine	4.91448	(1,96)	0.028993	1.79598	(1,96)	0.183362	0.112995	(1,96)	0.737494
		Leucine	6.86473	(1,96)	0.0102199	1.40079	(1,96)	0.239515	0.101478	(1,96)	0.750755
		Lysine	3.14864	(1,96)	0.0791602	5.41585	(1,96)	0.0220561	0.510485	(1,96)	0.476663
		Methionine	1.52365	(1,96)	0.220081	2.89842	(1,96)	0.0919023	0.00257039	(1,96)	0.959671
		Ornithine	2.30691	(1,96)	0.132087	0.156312	(1,96)	0.693452	0.40822	(1,96)	0.524396
		Phenylalanine	8.61565	(1,96)	0.00417023	2.51359	(1,96)	0.116157	0.044852	(1,96)	0.832725
		Phosphoethanolamine	0.291178	(1,96)	0.590716	2.6984	(1,96)	0.103721	0.453128	(1,96)	0.502471
		Proline	6.415	(1,96)	0.0129372	2.38328	(1,96)	0.12593	0.313225	(1,96)	0.577011
		Serine	8.63605	(1,96)	0.00412765	16.4118	(1,96)	0.000103423	0.191954	(1,96)	0.66228
		Taurine	0.172977	(1,96)	0.678408	0.193424	(1,96)	0.66107	3.81573	(1,96)	0.0536847
		Threonine	0.731171	(1,96)	0.394633	9.05489	(1,96)	0.00334629	2.73278	(1,96)	0.101575
		Tryptophan	8.78106	(1,96)	0.00383769	2.72031	(1,96)	0.102348	0.00595371	(1,96)	0.938657
		Tyrosine	1.86852	(1,96)	0.174837	3.6854	(1,96)	0.05786	0.289489	(1,96)	0.591794
		Valine	3.14437	(1,96)	0.0793607	2.00064	(1,96)	0.160468	0.25303	(1,96)	0.616102
		GABA : glutamate ratio	7.84938	(1,96)	0.006149	0.285661	(1,96)	0.594251	0.510386	(1,96)	0.476705
	Statistical analysis for AC metabolomics
	Statistical test used: two-way ANOVA
	Sample size per group: WT crl (n=28), Ndufs4 crl (n=21), WT str (n=28), Ndufs4 str (n=24)
	Fig. S9
			Main genotype effect			Main condition effect			Genotype * condition
			F	df	p-value	F	df	p-value	F	df	p-value
		C0	0.265652	(1,97)	0.607436	0.0260929	(1,97)	0.87201	0.269766	(1,97)	0.604672
		C2	0.0598571	(1,97)	0.807239	0.108071	(1,97)	0.743059	0.765255	(1,97)	0.38385
		C3	0.0518076	(1,97)	0.820426	0.0280287	(1,97)	0.86739	0.126935	(1,97)	0.722405
		C4	0.364322	(1,97)	0.547525	0.000669162	(1,97)	0.979416	1.31767	(1,97)	0.253833
		C5	0.0789421	(1,97)	0.779335	0.00267208	(1,97)	0.95888	3.04827	(1,97)	0.0839893
		C8	0.837907	(1,97)	0.362266	4.14687	(1,97)	0.0444372	0.0286435	(1,97)	0.865957
		C12	0.00395853	(1,97)	0.949962	1.09786	(1,97)	0.29734	0.0630874	(1,97)	0.802212
		C14	0.0395358	(1,97)	0.842807	1.74478	(1,97)	0.189643	0.375781	(1,97)	0.541305
		C16	0.000372833	(1,97)	0.984634	0.0393447	(1,97)	0.843183	0.925316	(1,97)	0.338475
		C18_1	0.000193085	(1,97)	0.988942	0.127627	(1,97)	0.721682	1.44417	(1,97)	0.232392
		C18	0.199423	(1,97)	0.656183	0.00301559	(1,97)	0.95632	1.20851	(1,97)	0.274348
		Ratio to free carnitine
		C0/free (C0)	-	-	-	-	-	-	-	-	-
		C2/free (C0)	0.223741	(1,97)	0.637267	0.193659	(1,97)	0.660868	0.013845	(1,97)	0.906577
		C3/free (C0)	0.796262	(1,97)	0.374422	0.0810004	(1,97)	0.776553	0.000114479	(1,97)	0.991485
		C4/free (C0)	1.31202	(1,97)	0.254848	8.13452e-05	(1,97)	0.992822	0.420022	(1,97)	0.518457
		C5/free (C0)	1.20339	(1,97)	0.275361	0.003128	(1,97)	0.955514	3.08594	(1,97)	0.0821275
		C8/free (C0)	0.972232	(1,97)	0.326577	3.2881	(1,97)	0.0728762	0.00390975	(1,97)	0.950271
		C12/free (C0)	0.218491	(1,97)	0.641241	0.840822	(1,97)	0.361436	0.0614147	(1,97)	0.804798
		C14/free (C0)	0.238229	(1,97)	0.62659	2.41145	(1,97)	0.123707	0.00433185	(1,97)	0.947659
		C16/free (C0)	1.11292	(1,97)	0.294068	0.00336449	(1,97)	0.953865	0.541591	(1,97)	0.46355
		C18-1/free (C0)	1.2963	(1,97)	0.257695	0.0572844	(1,97)	0.811346	0.673909	(1,97)	0.413705
		C18/free (C0)	0.00704831	(1,97)	0.933266	0.00433909	(1,97)	0.947615	1.43357	(1,97)	0.234101
		Ratio to acylated carnitine
		C0/acylated	0.351772	(1,97)	0.554492	0.142453	(1,97)	0.706679	0.141241	(1,97)	0.707871
		C2/acylated	0.111364	(1,97)	0.739317	1.15626	(1,97)	0.28491	0.0528496	(1,97)	0.818661
		C3/acylated	0.30943	(1,97)	0.579311	0.186222	(1,97)	0.667037	0.0209672	(1,97)	0.885169
		C4/acylated	0.788291	(1,97)	0.376814	0.075911	(1,97)	0.783503	0.272505	(1,97)	0.602847
		C5/acylated	0.540934	(1,97)	0.463821	0.1106	(1,97)	0.74018	2.45516	(1,97)	0.120396
		C8/acylated	0.467779	(1,97)	0.495642	2.85445	(1,97)	0.0943334	0.00099263	(1,97)	0.974931
		C12/acylated	0.0102474	(1,97)	0.919577	1.16149	(1,97)	0.283829	0.0751093	(1,97)	0.784621
		C14/acylated	3.12019e-05	(1,97)	0.995555	4.20255	(1,97)	0.0430617	0.150713	(1,97)	0.698706
		C16/acylated	0.0476459	(1,97)	0.82767	0.17809	(1,97)	0.673954	0.0611985	(1,97)	0.805134
		C18-1/acylated	0.264565	(1,97)	0.608171	0.464129	(1,97)	0.497324	0.257603	(1,97)	0.612924
		C18/acylated	0.640003	(1,97)	0.425665	0.20019	(1,97)	0.655565	0.20019	(1,97)	0.655565
		Ratio to total carnitine
		C0/total (sum)	0.418079	(1,97)	0.519424	0.149068	(1,97)	0.700273	0.115312	(1,97)	0.73491
		C2/total (sum)	0.21052	(1,97)	0.647387	0.249685	(1,97)	0.618429	0.0152353	(1,97)	0.902021
		C3/total (sum)	0.612666	(1,97)	0.435693	0.105225	(1,97)	0.746345	0.00426667	(1,97)	0.948054
		C4/total (sum)	1.1602	(1,97)	0.284096	0.00565875	(1,97)	0.940191	0.383418	(1,97)	0.537232
		C5/total (sum)	1.1093	(1,97)	0.294851	0.00511668	(1,97)	0.943122	3.26176	(1,97)	0.0740145
		C8/total (sum)	0.859868	(1,97)	0.356077	3.25926	(1,97)	0.0741235	0.000631836	(1,97)	0.979998
		C12/total (sum)	0.14486	(1,97)	0.704328	0.959498	(1,97)	0.32975	0.0665481	(1,97)	0.796977
		C14/total (sum)	0.155071	(1,97)	0.6946	3.53012	(1,97)	0.063266	0.015982	(1,97)	0.899661
		C16/total (sum)	0.849081	(1,97)	0.359099	0.0146726	(1,97)	0.903838	0.515711	(1,97)	0.474403
		C18-1/total (sum)	1.24878	(1,97)	0.266546	0.170669	(1,97)	0.68043	0.747836	(1,97)	0.389296
		C18/total (sum)	0.199105	(1,97)	0.656439	0.052381	(1,97)	0.819453	2.05674	(1,97)	0.15475
	Statistical analysis for TCA metabolomics
	Statistical test used: two-way ANOVA
	Sample size per group: see table
	Fig. 5 and Fig. S10
			Main genotype effect			Main condition effect			Genotype * condition
			F	df	p-value	F	df	p-value	F	df	p-value	Sample size
		Citrate	4.18631	(1,88)	0.0437365	0.188006	(1,88)	0.665642	0.0655522	(1,88)	0.798524	WT crl (n=25), Ndufs4 crl (n=20), WT str (n=27), Ndufs4 str (n=20)
		cis_aconitate	3.647	(1,89)	0.0594014	0.359044	(1,89)	0.551	0.112	(1,89)	0.738	WT crl (n=25), Ndufs4 crl (n=20), WT str (n=27), Ndufs4 str (n=21)
		Isocitrate	5.765	(1,89)	0.0184268	0.0382445	(1,89)	0.845	0.482	(1,89)	0.49	WT crl (n=25), Ndufs4 crl (n=20), WT str (n=27), Ndufs4 str (n=21)
		Ketoglutarate	0.224784	(1,88)	0.636593	0.401444	(1,88)	0.527988	1.83548	(1,88)	0.17895	WT crl (n=25), Ndufs4 crl (n=20), WT str (n=27), Ndufs4 str (n=20)
		2-Hydroxyglutarate	0.855079	(1,82)	0.357833	0.553945	(1,82)	0.458838	0.010889	(1,82)	0.917145	WT crl (n=24), Ndufs4 crl (n=16), WT str (n=26), Ndufs4 str (n=20)
		Succinate	0.113692	(1,82)	0.73684	1.53286	(1,82)	0.219217	0.869982	(1,82)	0.353699	WT crl (n=22), Ndufs4 crl (n=20), WT str (n=27), Ndufs4 str (n=17)
		Fumarate	0.068	(1,89)	0.795397	1.21061	(1,89)	0.274	3.348	(1,89)	0.071	WT crl (n=25), Ndufs4 crl (n=20), WT str (n=27), Ndufs4 str (n=21)
		Malate	2.171	(1,89)	0.1442	0.841369	(1,89)	0.361	0.005	(1,89)	0.944	WT crl (n=25), Ndufs4 crl (n=20), WT str (n=27), Ndufs4 str (n=21)
		Aspartate	0.161	(1,89)	0.689041	0.0600765	(1,89)	0.807	1.941	(1,89)	0.167	WT crl (n=25), Ndufs4 crl (n=20), WT str (n=27), Ndufs4 str (n=21)
		Lactate	0.217	(1,89)	0.642772	1.91172	(1,89)	0.17	0.655	(1,89)	0.421	WT crl (n=25), Ndufs4 crl (n=20), WT str (n=27), Ndufs4 str (n=21)
		Glutamate	1.413	(1,89)	0.237779	2.43655	(1,89)	0.122	0.319	(1,89)	0.573	WT crl (n=25), Ndufs4 crl (n=20), WT str (n=27), Ndufs4 str (n=21)
